# Supplementary material for: ProstaNet: A Novel Geometric Vector Perceptrons–Graph Neural Network Algorithm for Protein Stability Prediction in Single- and Multiple-Point Mutations with Experimental Validation
Source: Research (Wash D C). 2025 Apr 15;8:0674. doi: 10.34133/research.0674 (PMC11997553; doi:10.34133/research.0674)
Supplement: Supplementary 1 — Notes S1 to S9 Figs. S1 to S5 Tables S1 to S8 [file research.0674.f1.zip]

Archive with 6 entries (6 files):
- FigureS1.pdf
- FigureS2.pdf
- FigureS3.pdf
- FigureS4.pdf
- FigureS5.pdf
- ProstaNet_sp_research.docx
